# Supplementary material for: Viral Tracing Confirms Paranigral Ventral Tegmental Area Dopaminergic Inputs to the Interpeduncular Nucleus Where Dopamine Release Encodes Motivated Exploration
Source: eNeuro. 2022 Jan 12;10(1):ENEURO.0282-22.2022. doi: 10.1523/ENEURO.0282-22.2022 (PMC9840383; doi:10.1523/ENEURO.0282-22.2022)
Supplement: Extended Data 1 — The code used for fiber photometry data analysis. Download Extended Data 1, ZIP file. [file enu-eN-CFN-0282-22-s02.zip]

Archive with 14 entries (14 files):
- between_time_calc.py
- between_time_calc_avg_events.py
- between_time_epm_calc.py
- between_time_epm_extract.py
- between_time_epm_import.py
- between_time_epm_wrap.py
- between_time_extract.py
- between_time_import.py
- between_time_wrap.py
- Photometry_Signal_Prep_V3.m
- random_time.py
- random_time_wrap.py
- true_events_zscores.py
- true_events_zscores_wrap.py
