# Supplementary material for: Viral Tracing Confirms Paranigral Ventral Tegmental Area Dopaminergic Inputs to the Interpeduncular Nucleus Where Dopamine Release Encodes Motivated Exploration
Source: eNeuro. 2022 Jan 12;10(1):ENEURO.0282-22.2022. doi: 10.1523/ENEURO.0282-22.2022 (PMC9840383; doi:10.1523/ENEURO.0282-22.2022)
Supplement: Extended Data 1 — The code used for fiber photometry data analysis. Download Extended Data 1, ZIP file. [file enu-eN-CFN-0282-22-s02.zip › Photometry_Signal_Prep_V3.m]

%Run this section first to create dat variable.%
clear all
dat = []; %Col1 = time, Col2 = 465nm, Col3 = 405nm
%%%%%%%%%%%%%%%%%%%%%%%%%%%%%%%%%%%%%%%%%%%%%%%%%

%Calculate DF/F0
x = dat(:,2);
y = dat(:,3); 

reg = polyfit(y, x, 1);

a = reg(1);
b = reg(2);

controlFit = a.*y + b; %This is the fitted control signal

normDat = (x - controlFit)./ controlFit;%this gives dF/F using 465 channel (dat1) and fitted 405 channel (controlFit).
normDat = normDat * 100; %Scales df/f by a factor of 100 as in Doric software.

clear a b reg x y

%Create Table for Stacked Plot
output_table = table(dat(:,1),normDat,dat(:,2),dat(:,3),controlFit);
output_table.Properties.VariableNames = {'Time','DF/F0','465nm','405nm','405nm Fitted'};

%Create Stacked Plot
xaxis = output_table(:,1);

s = stackedplot(output_table,{'DF/F0','465nm','405nm'},'XVariable','Time');
s.LineProperties(1).Color = 'b';
s.LineProperties(2).Color = 'g';
s.LineProperties(3).Color = 'm';
s.XLabel = {'Time (s)'};

clear dat normDat xaxis controlFit
