# Supplementary material for: Viral Tracing Confirms Paranigral Ventral Tegmental Area Dopaminergic Inputs to the Interpeduncular Nucleus Where Dopamine Release Encodes Motivated Exploration
Source: eNeuro. 2022 Jan 12;10(1):ENEURO.0282-22.2022. doi: 10.1523/ENEURO.0282-22.2022 (PMC9840383; doi:10.1523/ENEURO.0282-22.2022)
Supplement: Extended Data 1 — The code used for fiber photometry data analysis. Download Extended Data 1, ZIP file. [file enu-eN-CFN-0282-22-s02.zip › true_events_zscores_wrap.py]

import os
import subprocess

#OPTIONS
input_folder = 'C:/Users/Tim/Documents/Python/Rubing/input_folder'
output_folder = 'C:/Users/Tim/Documents/Python/Rubing/output_folder'
udf_path = 'C:/Users/Tim/Documents/Python/UDFs'

#Main wrapper loop
input_files = os.listdir(input_folder)

for file_name in input_files:
	print('Processing: ' + file_name + '...')
	file_handle = input_folder + '/' + file_name
	save_handle = output_folder + '/' + file_name
	subprocess.call(['python', 'true_events_zscores.py', file_handle, save_handle, udf_path])
	
print('Done')
